# Supplementary material for: Provisional Circulatory Support with Extracorporeal Membrane Oxygenation during Ventricular Tachycardia Ablation in Intermediate Risk Patients: A Case Series
Source: J Clin Med. 2024 Jul 31;13(15):4477. doi: 10.3390/jcm13154477 (PMC11312705; doi:10.3390/jcm13154477)
Supplement: Supplementary file 1 [file jcm-13-04477-s001.zip]

Archive with 1 entries (1 files):
- jcm-3100009-supplementary.avi
